# Supplementary material for: New chrysilline and aelurilline jumping spiders from Pakistan (Araneae, Salticidae)
Source: Zookeys. 2018 Aug 30;(783):1–15. doi: 10.3897/zookeys.783.21985 (PMC6160842; doi:10.3897/zookeys.783.21985)
Supplement: XML Treatment for Epocilla pakhtunkhwa [file zookeys.783.21985-treatment1.xml]

<!DOCTYPE tp:taxon-treatment
  PUBLIC "-//TaxonX//DTD Taxonomic Treatment Publishing DTD v0 20100105//EN" "tax-treatment-NSO.dtd">
<tp:taxon-treatment xmlns:tp="http://www.plazi.org/taxpub"><tp:treatment-meta><kwd-group><label>Taxon classification</label><kwd><named-content xmlns:xlink="http://www.w3.org/1999/xlink" content-type="kingdom">Animalia</named-content></kwd><kwd><named-content xmlns:xlink="http://www.w3.org/1999/xlink" content-type="order">Epocilla</named-content></kwd><kwd><named-content xmlns:xlink="http://www.w3.org/1999/xlink" content-type="family">Salticidae</named-content></kwd></kwd-group><mixed-citation publication-type="journal"><person-group><name><surname>Ali</surname><given-names>Pir Asmat</given-names></name><name><surname>Maddison</surname><given-names>Wayne P.</given-names></name><name><surname>Zahid</surname><given-names>Muhammad</given-names></name><name><surname>Butt</surname><given-names>Abida</given-names></name></person-group><article-title>New chrysilline and aelurilline jumping spiders from Pakistan (<tp:taxon-name><tp:taxon-name-part taxon-name-part-type="order">Araneae</tp:taxon-name-part></tp:taxon-name>, <tp:taxon-name><tp:taxon-name-part taxon-name-part-type="family">Salticidae</tp:taxon-name-part></tp:taxon-name>)</article-title><source>Zookeys</source><day>30</day><month>8</month><year>2018</year><volume>2018</volume><issue>783</issue><fpage>1</fpage><lpage>15</lpage><pub-id pub-id-type="doi">10.3897/zookeys.783.21985</pub-id></mixed-citation></tp:treatment-meta><tp:nomenclature><tp:taxon-name>
                <tp:taxon-name-part taxon-name-part-type="genus" reg="Epocilla">Epocilla</tp:taxon-name-part>
                <tp:taxon-name-part taxon-name-part-type="species" reg="pakhtunkhwa">pakhtunkhwa</tp:taxon-name-part>
                <object-id xmlns:xlink="http://www.w3.org/1999/xlink" content-type="zoobank" xlink:type="simple">http://zoobank.org/0EDF9267-D695-4E1F-933A-3C32C508495B</object-id>
              </tp:taxon-name><tp:taxon-authority>Ali &amp; Maddison</tp:taxon-authority><tp:taxon-status xmlns:xlink="http://www.w3.org/1999/xlink" xlink:type="simple">sp. n.</tp:taxon-status><xref ref-type="fig" rid="F1">Figs 1–4</xref></tp:nomenclature><tp:treatment-sec sec-type="Holotype" id="SECID0EAFAE"><title>Holotype.</title><p>Male in <abbrev xmlns:xlink="http://www.w3.org/1999/xlink" xlink:title="Spencer Entomological Collection at the Beaty Biodiversity Museum, University of British Columbia" id="ABBRID0EGFAE" xlink:type="simple">UBC</abbrev> from Pakistan: Khyber Paktunkhwa: Malakand (Agra), <named-content xmlns:xlink="http://www.w3.org/1999/xlink" content-type="dwc:verbatimCoordinates" xlink:type="simple"><named-content content-type="geo-json" specific-use="{&#34;type&#34;:&#34;Point&#34;,&#34;coordinates&#34;:[71.713000,34.589000]}" id="NCID0ENFAE" xlink:type="simple">34.589°N, 71.713°E</named-content></named-content>, 2500 m elevation, 7 July 2015, Pir Asmat Ali, from maize crop fields (specimen PAA#2015-07-146).</p></tp:treatment-sec><tp:treatment-sec sec-type="etymology" id="SECID0ESFAE"><title>Etymology.</title><p>The name of the province of the type locality, treated as a noun in apposition.</p></tp:treatment-sec><tp:treatment-sec sec-type="diagnosis" id="SECID0EXFAE"><title>Diagnosis.</title><p><italic><tp:taxon-name><tp:taxon-name-part taxon-name-part-type="genus" reg="Epocilla">Epocilla</tp:taxon-name-part><tp:taxon-name-part taxon-name-part-type="species" reg="pakhtunkhwa">pakhtunkhwa</tp:taxon-name-part></tp:taxon-name></italic> is most similar to <italic><tp:taxon-name><tp:taxon-name-part taxon-name-part-type="genus" reg="Epocilla">E.</tp:taxon-name-part><tp:taxon-name-part taxon-name-part-type="species" reg="sirohi">sirohi</tp:taxon-name-part></tp:taxon-name></italic> (<xref ref-type="bibr" rid="B10">Caleb et al. 2017a</xref>) in having a long embolus curving retrolaterally, but differs in having an expanded flange near the tip of the embolus (lacking in <italic><tp:taxon-name><tp:taxon-name-part taxon-name-part-type="genus" reg="Epocilla">E.</tp:taxon-name-part><tp:taxon-name-part taxon-name-part-type="species" reg="sirohi">sirohi</tp:taxon-name-part></tp:taxon-name></italic>; <xref ref-type="bibr" rid="B10">Caleb et al. 2017a</xref>) and a narrower and deeper cleft between the embolus and tegulum. Two other species with a long embolus are <italic><tp:taxon-name><tp:taxon-name-part taxon-name-part-type="genus" reg="Epocilla">E.</tp:taxon-name-part><tp:taxon-name-part taxon-name-part-type="species" reg="aurantiaca">aurantiaca</tp:taxon-name-part></tp:taxon-name></italic> and <italic><tp:taxon-name><tp:taxon-name-part taxon-name-part-type="genus" reg="Epocilla">E.</tp:taxon-name-part><tp:taxon-name-part taxon-name-part-type="species" reg="blairei">blairei</tp:taxon-name-part></tp:taxon-name></italic>, but these have an embolus that is sinuous, curving toward the retrolateral but then reversing the curve to point toward the tip of the cymbium (<xref ref-type="bibr" rid="B25">Prószyński 1984</xref>; <xref ref-type="bibr" rid="B41">Żabka 1985</xref>).</p></tp:treatment-sec><tp:treatment-sec sec-type="description" id="SECID0EEIAE"><title>Description.</title><p><bold>Male</bold> (holotype): <italic>Measurements</italic>. Carapace length 2.63, width 2.35, height 1.50. Ocular area widest at <abbrev xmlns:xlink="http://www.w3.org/1999/xlink" xlink:title="Anterior eye row" id="ABBRID0EOIAE" xlink:type="simple">AER</abbrev>; length 1.31, width of <abbrev xmlns:xlink="http://www.w3.org/1999/xlink" xlink:title="Posterior lateral eyes" id="ABBRID0ESIAE" xlink:type="simple">PLE</abbrev> row 1.54, width of <abbrev xmlns:xlink="http://www.w3.org/1999/xlink" xlink:title="posterior median eyes" id="ABBRID0EWIAE" xlink:type="simple">PME</abbrev> row 1.50, <abbrev xmlns:xlink="http://www.w3.org/1999/xlink" xlink:title="Anterior eye row" id="ABBRID0E1IAE" xlink:type="simple">AER</abbrev> width 1.59. Abdomen length 3.95, width 1.16. Leg I: coxa 0.94, trochanter 0.56, femur 2.06, patella 1.41, tibia 1.69, metatarsus 1.50, tarsus 0.56. Leg II: coxa 0.75, trochanter 0.27, femur 1.88, patella, 0.86; tibia, 1.69; metatarsus, 1.43, tarsus, 0.56. Leg III: coxa 0.75, trochanter 0.37, femur 1.88, patella 0.84, tibia 1.22, metatarsus 1.41, tarsus 0.75. Leg IV: coxa 0.93, trochanter 0.47, femur 1.97, patella 0.84, tibia 1.50, metatarsus 1.41, tarsus 0.75.</p><p><italic>Structure</italic>. Ocular area with a distinct integumental bump in front of the fovea and between the <abbrev xmlns:xlink="http://www.w3.org/1999/xlink" xlink:title="Posterior lateral eyes" id="ABBRID0ECJAE" xlink:type="simple">PLE</abbrev> (Figure <xref ref-type="fig" rid="F1">1</xref>, triangle). Carapace sides extend laterally with gentle slope in thoracic and cephalic regions, making the thoracic area broad. Posterior to fovea, thoracic area slopes gently before sloping more abruptly near back margin. Chelicera with one simple retromarginal tooth and 2 promarginal teeth; basal segment more or less vertical, relatively long, narrowing toward the tip but then expanding just before the fang (Figure <xref ref-type="fig" rid="F1">1</xref>). Palp tibia swollen retrolaterally, with dual apophysis as typical of <italic><tp:taxon-name><tp:taxon-name-part taxon-name-part-type="genus" reg="Epocilla">Epocilla</tp:taxon-name-part></tp:taxon-name></italic>. The more prolateral of these is the <abbrev xmlns:xlink="http://www.w3.org/1999/xlink" xlink:title="retrolateral tibial apophysis" id="ABBRID0EVJAE" xlink:type="simple">RTA</abbrev> itself, somewhat hidden (Figs <xref ref-type="fig" rid="F1">3</xref>, <xref ref-type="fig" rid="F1">4</xref>, "<abbrev xmlns:xlink="http://www.w3.org/1999/xlink" xlink:title="retrolateral tibial apophysis" id="ABBRID0EBKAE" xlink:type="simple">RTA</abbrev>"). End of cymbium fairly wide, blunt. Embolus long, with an expanded flange near the tip, though the tip itself is narrow and curves slightly toward the ventral. Leg I stout, with tibia ventrally having 4 pairs of macrosetae, the anterior of each of which is much larger. Abdomen squared at the anterior margin, somewhat cone-shaped to the posterior.</p><fig id="F1" position="float" orientation="portrait"><label>Figures 1–4.</label><caption><p><italic><tp:taxon-name><tp:taxon-name-part taxon-name-part-type="genus" reg="Epocilla">Epocilla</tp:taxon-name-part><tp:taxon-name-part taxon-name-part-type="species" reg="pakhtunkhwa">pakhtunkhwa</tp:taxon-name-part></tp:taxon-name></italic> Ali &amp; Maddison, sp. n., male holotype (PAA#2015-07-146). <bold>1</bold> face <bold>2</bold> dorsal view <bold>3</bold> left palp, ventral view <bold>4</bold> left palp, retrolateral view. Scale bar: 0.1 mm (<bold>3, 4</bold>). Abbreviations: B = bump on tegulum, <abbrev xmlns:xlink="http://www.w3.org/1999/xlink" xlink:title="retrolateral tibial apophysis" id="ABBRID0ECLAE" xlink:type="simple">RTA</abbrev> = retrolateral tibial apophysis. Figures <xref ref-type="fig" rid="F1">1–4</xref> are copyright ©2017 Pir Asmat Ali and Wayne Maddison, released under a Creative Commons Attribution (CC-BY) 3.0 license.</p></caption><graphic xmlns:xlink="http://www.w3.org/1999/xlink" xlink:href="zookeys-783-001-g001.jpg" position="float" orientation="portrait" xlink:type="simple" id="oo_225934.jpg"/></fig><p><italic>Colour</italic>. Carapace edges are dark brown, above which are broad lateral bands of yellow white scales extending from beneath the <abbrev xmlns:xlink="http://www.w3.org/1999/xlink" xlink:title="Anterior lateral eyes" id="ABBRID0ETLAE" xlink:type="simple">ALE</abbrev> on the clypeus to the posterior edge and lying over orange-brown integument. Centrally the thoracic region is reddish brown with a medial paler area, with traces of brown hairs and scales present. Ocular area black to dark brown, with fringe of orange hairs at front extending over the <abbrev xmlns:xlink="http://www.w3.org/1999/xlink" xlink:title="Anterior eye row" id="ABBRID0EXLAE" xlink:type="simple">AER</abbrev>, appearing from the front as two eyebrows. Posterior to that is a patch of white scales centrally in the ocular area, surrounded by darker scales. Clypeus dark brown below <abbrev xmlns:xlink="http://www.w3.org/1999/xlink" xlink:title="Anterior median eyes" id="ABBRID0E2LAE" xlink:type="simple">AME</abbrev>, having a few orange hairs, contrasting strongly with white scales under <abbrev xmlns:xlink="http://www.w3.org/1999/xlink" xlink:title="Anterior lateral eyes" id="ABBRID0E6LAE" xlink:type="simple">ALE</abbrev> that belong to the lateral carapace bands. Chelicerae yellowish brown near fangs, darker brown otherwise. Palp coxa and trochanter light brown; femur, patella and tibia paler orange-yellow; cymbium brown with orange-yellow tip. Sternum whitish yellow with edges brown. Leg I medium brown except for a much darker longitudinal brown band along the prolateral side of the coxa, trochanter and femur, a lighter patch on the tibia, and pale yellow-white metatarsus and tarsus. Legs II, III, IV pale yellow-white. Abdomen longitudinally striped, with wide brown band running medially, lateral to which is a band of yellow-white scales, lateral and ventral to which are reflective transparent or grey scales. Spinnerets are yellow-brown with grey hairs.</p><p><bold>Female</bold>: unknown.</p></tp:treatment-sec><tp:treatment-sec sec-type="habitat" id="SECID0EHMAE"><title>Habitat.</title><p>Specimens were collected by hand picking from maize, both living and cut, in maize fields.</p></tp:treatment-sec><tp:treatment-sec sec-type="material" id="SECID0EMMAE"><title>Additional material examined.</title><p>One male paratype from Pakistan: Khyber Paktunkhwa: Malakand (Manzari Baba), <named-content xmlns:xlink="http://www.w3.org/1999/xlink" content-type="dwc:verbatimCoordinates" xlink:type="simple"><named-content content-type="geo-json" specific-use="{&#34;type&#34;:&#34;Point&#34;,&#34;coordinates&#34;:[71.710000,34.490000]}" id="NCID0EVMAE" xlink:type="simple">34.49°N, 71.71°E</named-content></named-content>, 1613 m elevation, 13 July 2015, Pir Asmat Ali (specimen PAA#2015-07-134).</p></tp:treatment-sec><ref-list><ref id="B10"><mixed-citation xmlns:xlink="http://www.w3.org/1999/xlink" xlink:type="simple"><person-group><name name-style="western"><surname>Caleb</surname><given-names>JTD</given-names></name><name name-style="western"><surname>Chatterjee</surname><given-names>S</given-names></name><name name-style="western"><surname>Tyagi</surname><given-names>K</given-names></name><name name-style="western"><surname>Kundu</surname><given-names>S</given-names></name><name name-style="western"><surname>Kumar</surname><given-names>V</given-names></name></person-group> (<year>2017a</year>) <article-title>Two new jumping spiders of the genera <italic><tp:taxon-name><tp:taxon-name-part taxon-name-part-type="genus">Epocilla</tp:taxon-name-part></tp:taxon-name></italic> Thorell, 1887 and <italic><tp:taxon-name><tp:taxon-name-part taxon-name-part-type="genus">Mogrus</tp:taxon-name-part></tp:taxon-name></italic> Simon, 1882 from India (<tp:taxon-name><tp:taxon-name-part taxon-name-part-type="order">Araneae</tp:taxon-name-part></tp:taxon-name>: <tp:taxon-name><tp:taxon-name-part taxon-name-part-type="family">Salticidae</tp:taxon-name-part></tp:taxon-name>).</article-title><source><tp:taxon-name><tp:taxon-name-part taxon-name-part-type="phylum">Arthropoda</tp:taxon-name-part></tp:taxon-name> Selecta</source><volume>26</volume>(<issue>4</issue>): <fpage>329</fpage>–<lpage>334</lpage>.</mixed-citation></ref><ref id="B25"><mixed-citation xmlns:xlink="http://www.w3.org/1999/xlink" xlink:type="simple"><person-group><name name-style="western"><surname>Prószyński</surname><given-names>J</given-names></name></person-group> (<year>1984</year>) <article-title>Atlas rysunków diagnostycznych mniej znanych <tp:taxon-name><tp:taxon-name-part taxon-name-part-type="family">Salticidae</tp:taxon-name-part></tp:taxon-name> (<tp:taxon-name><tp:taxon-name-part taxon-name-part-type="order">Araneae</tp:taxon-name-part></tp:taxon-name>).</article-title><source>Wyższa Szkola Rolniczo-Pedagogiczna, Siedlcach</source><volume>2</volume>: <fpage>1</fpage>–<lpage>177</lpage>.</mixed-citation></ref><ref id="B41"><mixed-citation xmlns:xlink="http://www.w3.org/1999/xlink" xlink:type="simple"><person-group><name name-style="western"><surname>Żabka</surname><given-names>M</given-names></name></person-group> (<year>1985</year>) <article-title>Systematic and zoogeographic study on the family <tp:taxon-name><tp:taxon-name-part taxon-name-part-type="family">Salticidae</tp:taxon-name-part></tp:taxon-name> (<tp:taxon-name><tp:taxon-name-part taxon-name-part-type="order">Araneae</tp:taxon-name-part></tp:taxon-name>) from Viet-Nam.</article-title><source>Annales Zoologici</source><volume>39</volume>: <fpage>197</fpage>–<lpage>485</lpage>.</mixed-citation></ref></ref-list></tp:taxon-treatment>
