# Supplementary material for: New chrysilline and aelurilline jumping spiders from Pakistan (Araneae, Salticidae)
Source: Zookeys. 2018 Aug 30;(783):1–15. doi: 10.3897/zookeys.783.21985 (PMC6160842; doi:10.3897/zookeys.783.21985)
Supplement: XML Treatment for Menemerus nigli [file zookeys.783.21985-treatment2.xml]

<!DOCTYPE tp:taxon-treatment
  PUBLIC "-//TaxonX//DTD Taxonomic Treatment Publishing DTD v0 20100105//EN" "tax-treatment-NSO.dtd">
<tp:taxon-treatment xmlns:tp="http://www.plazi.org/taxpub"><tp:treatment-meta><kwd-group><label>Taxon classification</label><kwd><named-content xmlns:xlink="http://www.w3.org/1999/xlink" content-type="kingdom">Animalia</named-content></kwd><kwd><named-content xmlns:xlink="http://www.w3.org/1999/xlink" content-type="order">Araneae</named-content></kwd><kwd><named-content xmlns:xlink="http://www.w3.org/1999/xlink" content-type="family">Salticidae</named-content></kwd></kwd-group><mixed-citation publication-type="journal"><person-group><name><surname>Ali</surname><given-names>Pir Asmat</given-names></name><name><surname>Maddison</surname><given-names>Wayne P.</given-names></name><name><surname>Zahid</surname><given-names>Muhammad</given-names></name><name><surname>Butt</surname><given-names>Abida</given-names></name></person-group><article-title>New chrysilline and aelurilline jumping spiders from Pakistan (<tp:taxon-name><tp:taxon-name-part taxon-name-part-type="order">Araneae</tp:taxon-name-part></tp:taxon-name>, <tp:taxon-name><tp:taxon-name-part taxon-name-part-type="family">Salticidae</tp:taxon-name-part></tp:taxon-name>)</article-title><source>Zookeys</source><day>30</day><month>8</month><year>2018</year><volume>2018</volume><issue>783</issue><fpage>1</fpage><lpage>15</lpage><pub-id pub-id-type="doi">10.3897/zookeys.783.21985</pub-id></mixed-citation></tp:treatment-meta><tp:nomenclature><tp:taxon-name>
                <tp:taxon-name-part taxon-name-part-type="genus" reg="Menemerus">Menemerus</tp:taxon-name-part>
                <tp:taxon-name-part taxon-name-part-type="species" reg="nigli">nigli</tp:taxon-name-part>
              </tp:taxon-name><tp:taxon-authority>Wesołowska &amp; Freudenschuss, 2012</tp:taxon-authority><xref ref-type="fig" rid="F2">Figs 5–13</xref></tp:nomenclature><tp:treatment-sec sec-type="notes" id="SECID0ETPAE"><title>Notes.</title><p>This species was described by <xref ref-type="bibr" rid="B37">Wesołowska and Freudenschuss (2012)</xref> based on a male from Baluchistan Province, Pakistan, and redescribed (also from the male) by <xref ref-type="bibr" rid="B12">Chatterjee et al. (2017)</xref> from India. In our collecting, we found a male matching <italic><tp:taxon-name><tp:taxon-name-part taxon-name-part-type="genus" reg="Menemerus">M.</tp:taxon-name-part><tp:taxon-name-part taxon-name-part-type="species" reg="nigli">nigli</tp:taxon-name-part></tp:taxon-name></italic> in close proximity and in similar habitat to a female of similar size and markings. As no other species of <italic><tp:taxon-name><tp:taxon-name-part taxon-name-part-type="genus" reg="Menemerus">Menemerus</tp:taxon-name-part></tp:taxon-name></italic> has yet been collected from Pakistan, except the distinctly different <italic><tp:taxon-name><tp:taxon-name-part taxon-name-part-type="genus" reg="Menemerus">M.</tp:taxon-name-part><tp:taxon-name-part taxon-name-part-type="species" reg="bivittatus">bivittatus</tp:taxon-name-part></tp:taxon-name></italic> (Dufour, 1831) and <italic><tp:taxon-name><tp:taxon-name-part taxon-name-part-type="genus" reg="Menemerus">M.</tp:taxon-name-part><tp:taxon-name-part taxon-name-part-type="species" reg="marginatus">marginatus</tp:taxon-name-part></tp:taxon-name></italic> (Kroneberg, 1875) (<xref ref-type="bibr" rid="B3">Bauer et al. 2015</xref>), we interpret the female collected to be that of <italic><tp:taxon-name><tp:taxon-name-part taxon-name-part-type="genus" reg="Menemerus">M.</tp:taxon-name-part><tp:taxon-name-part taxon-name-part-type="species" reg="nigli">nigli</tp:taxon-name-part></tp:taxon-name></italic>. The female is described for the first time.</p></tp:treatment-sec><tp:treatment-sec sec-type="description" id="SECID0EYRAE"><title>Description.</title><p><bold>Male</bold> (from Pakistan: Khyber Paktunkhwa: Karak (Karak city), <named-content xmlns:xlink="http://www.w3.org/1999/xlink" content-type="dwc:verbatimCoordinates" xlink:type="simple"><named-content content-type="geo-json" specific-use="{&#34;type&#34;:&#34;Point&#34;,&#34;coordinates&#34;:[71.080000,33.110000]}" id="NCID0EDSAE" xlink:type="simple">33.11°N, 71.08°E</named-content></named-content>, elev. 550 m, 29 July 2015, Pir Asmat Ali, specimen PAA#2015-07-081). Carapace length 2.72, width 2.06, height 1.12. Abdomen length 2.35, width 2.06. Palp as in the figures of <xref ref-type="bibr" rid="B37">Wesołowska and Freudenschuss (2012)</xref>. Embolus longer than in most <italic><tp:taxon-name><tp:taxon-name-part taxon-name-part-type="genus" reg="Menemerus">Menemerus</tp:taxon-name-part></tp:taxon-name></italic> species, curved. A membranous "conductor" beside the embolus leads to a membranous area that forms a groove separating the embolus from the tegulum. Tibial apophysis elongate and fairly thin, pointing somewhat ventrally (Figs <xref ref-type="fig" rid="F2">7–8</xref>). Prolateral side of tibia swollen (<xref ref-type="bibr" rid="B37">Wesołowska and Freudenschuss 2012</xref>, figure 6). Cymbium with short white setae; femur with long brown and white hairs. Body and face as in Figs <xref ref-type="fig" rid="F2">5–6</xref>.</p><fig id="F2" position="float" orientation="portrait"><label>Figures 5–13.</label><caption><p><italic><tp:taxon-name><tp:taxon-name-part taxon-name-part-type="genus" reg="Menemerus">Menemerus</tp:taxon-name-part><tp:taxon-name-part taxon-name-part-type="species" reg="nigli">nigli</tp:taxon-name-part></tp:taxon-name></italic>. <bold>5–8</bold> male (PAA#2015-07-081). <bold>5</bold> face <bold>6</bold> dorsal view <bold>7</bold> left palp, ventral view <bold>8</bold> left palp, retrolateral view. <bold>9–13</bold> female (PAA#2015-07-086): <bold>9</bold> face <bold>10</bold> dorsal view <bold>11</bold> epigynum, ventral view <bold>12</bold> epigynum cleared, ventral view <bold>13</bold> copulatory ducts and spermathecae, dorsal view. Scale bars: 0.1 mm (<bold>7, 8, 10, 11</bold>). At = Atrium, F = fold in wall, CD = copulatory duct, FD = fertilization duct, Sp = spermatheca. Figures <xref ref-type="fig" rid="F2">5–13</xref> are copyright ©2017 Pir Asmat Ali and Wayne Maddison, released under a Creative Commons Attribution (CC-BY) 3.0 license.</p></caption><graphic xmlns:xlink="http://www.w3.org/1999/xlink" xlink:href="zookeys-783-001-g002.jpg" position="float" orientation="portrait" xlink:type="simple" id="oo_225935.jpg"/></fig><p><bold>Female</bold> (from Pakistan: Khyber Paktunkhwa: Karak (Serekhawah), <named-content xmlns:xlink="http://www.w3.org/1999/xlink" content-type="dwc:verbatimCoordinates" xlink:type="simple"><named-content content-type="geo-json" specific-use="{&#34;type&#34;:&#34;Point&#34;,&#34;coordinates&#34;:[71.210000,33.270000]}" id="NCID0E1UAE" xlink:type="simple">33.27°N, 71.21°E</named-content></named-content>, elev. 509 m., 29 July 2015, Pir Asmat Ali, specimen PAA#2015-07-086), Measurements: Carapace: length 2.82, width 2.06, height 1.31. Ocular area widest at <abbrev xmlns:xlink="http://www.w3.org/1999/xlink" xlink:title="Anterior eye row" id="ABBRID0E6UAE" xlink:type="simple">AER</abbrev>; ocular area length 1.41, width of <abbrev xmlns:xlink="http://www.w3.org/1999/xlink" xlink:title="Posterior lateral eyes" id="ABBRID0EDVAE" xlink:type="simple">PLE</abbrev> row 1.59, width of <abbrev xmlns:xlink="http://www.w3.org/1999/xlink" xlink:title="posterior median eyes" id="ABBRID0EHVAE" xlink:type="simple">PME</abbrev> row 1.50, <abbrev xmlns:xlink="http://www.w3.org/1999/xlink" xlink:title="Anterior eye row" id="ABBRID0ELVAE" xlink:type="simple">AER</abbrev> width 1.76. Abdomen: length 3.76, width 2.16. Leg I: coxa 0.65, trochanter 0.47, femur 1.50, patella 0.84, tibia 1.03, metatarsus 0.75, tarsus 0.47. Leg II: coxa 0.56, trochanter 0.37, femur 1.31, patella 0.75, tibia 0.94, metatarsus 0.75, tarsus 0.37. Leg III: coxa 0.65, trochanter 0.37, femur 1.50, patella 1.08, tibia 1.22, metatarsus 0.47, tarsus 0.56. Leg IV: coxa 0.75, trochanter 0.37, femur 1.59, patella 0.84, tibia 1.41, metatarsus 1.12, tarsus 0.56.</p><p><italic>Structure</italic>. Carapace flat in the cephalic region, dropping down to a lower thoracic area. Chelicerae stout, unidentate, with two promarginal teeth and long fangs. Posterior lateral spinnerets longer than others. Epigynum (Figs <xref ref-type="fig" rid="F2">11–13</xref>) with broad atria (Figure <xref ref-type="fig" rid="F2">11</xref>, "At") opening toward the anterior, on the inner (dorsal) wall of which is a sharp fold (Figure <xref ref-type="fig" rid="F2">11</xref>, "F"), which may serve to guide the entrance of the embolus. The precise point at which the atrium becomes narrowed into the copulatory duct is unclear, but it appears that the path of the embolus (or sperm) would be toward the posterior initially in the broad atrium, then turning medially, and once at the midline then turning posteriorly, at that point clearly in the copulatory duct. Spermatheca touching at midline, overlapped. Fertilization duct long.</p><p><italic>Colour</italic> (Figs <xref ref-type="fig" rid="F2">9</xref>). Carapace brown, with cephalic sides dark brown covered by brown and white bristles and a basal band of white hairs. Ocular area black with brown and white bristles. Face black with short and long white bristles; chelicera almost black. Sternum yellow-brown. Legs brown to yellowish brown, metatarsus and tarsus palest; leg I darkest. Dorsum of abdomen with indistinct brown to cream markings, in the anterior half forming a darker longitudinal medial band near the base flanked by two whitish bands, and in the posterior half having a medial whitish patch. Venter is grey with scattered white hairs. Spinnerets yellow.</p></tp:treatment-sec><tp:treatment-sec sec-type="remarks" id="SECID0EHWAE"><title>Remarks.</title><p>The female of <italic><tp:taxon-name><tp:taxon-name-part taxon-name-part-type="genus" reg="Menemerus">Menemerus</tp:taxon-name-part><tp:taxon-name-part taxon-name-part-type="species" reg="nigli">nigli</tp:taxon-name-part></tp:taxon-name></italic> can be distinguished from other <italic><tp:taxon-name><tp:taxon-name-part taxon-name-part-type="genus" reg="Menemerus">Menemerus</tp:taxon-name-part></tp:taxon-name></italic> species by the broad forward-opening atria from which extend distinctive folds (Figure <xref ref-type="fig" rid="F2">11</xref>, "F"). There are other species with broad atria that open more or less to the anterior, but in most the atria are less deep and more laterally-facing: <italic><tp:taxon-name><tp:taxon-name-part taxon-name-part-type="genus" reg="Menemerus">Menemerus</tp:taxon-name-part><tp:taxon-name-part taxon-name-part-type="species" reg="marginatus">marginatus</tp:taxon-name-part></tp:taxon-name></italic> (Kroneberg, 1875) (see <xref ref-type="bibr" rid="B3">Bauer et al. 2015</xref>), <italic><tp:taxon-name><tp:taxon-name-part taxon-name-part-type="genus" reg="Menemerus">Menemerus</tp:taxon-name-part><tp:taxon-name-part taxon-name-part-type="species" reg="minshullae">minshullae</tp:taxon-name-part></tp:taxon-name></italic> Wesołowska, 1999 (see <xref ref-type="bibr" rid="B34">Wesołowska 1999</xref>), and <italic><tp:taxon-name><tp:taxon-name-part taxon-name-part-type="genus" reg="Menemerus">Menemerus</tp:taxon-name-part><tp:taxon-name-part taxon-name-part-type="species" reg="rubicundus">rubicundus</tp:taxon-name-part></tp:taxon-name></italic> Lawrence, 1928 (see <xref ref-type="bibr" rid="B34">Wesołowska 1999</xref>). The epigynum of <italic><tp:taxon-name><tp:taxon-name-part taxon-name-part-type="genus" reg="Menemerus">Menemerus</tp:taxon-name-part><tp:taxon-name-part taxon-name-part-type="species" reg="namibicus">namibicus</tp:taxon-name-part></tp:taxon-name></italic> Wesołowska, 1999 is perhaps most similar to <italic><tp:taxon-name><tp:taxon-name-part taxon-name-part-type="genus" reg="Menemerus">M.</tp:taxon-name-part><tp:taxon-name-part taxon-name-part-type="species" reg="nigli">nigli</tp:taxon-name-part></tp:taxon-name></italic>, in that the atria face directly to the anterior, but they are not so spacious, and the distinctive fold of <italic><tp:taxon-name><tp:taxon-name-part taxon-name-part-type="genus" reg="Menemerus">M.</tp:taxon-name-part><tp:taxon-name-part taxon-name-part-type="species" reg="nigli">nigli</tp:taxon-name-part></tp:taxon-name></italic> is lacking (<xref ref-type="bibr" rid="B34">Wesołowska 1999</xref>).</p></tp:treatment-sec><ref-list><ref id="B37"><mixed-citation xmlns:xlink="http://www.w3.org/1999/xlink" xlink:type="simple"><person-group><name name-style="western"><surname>Wesołowska</surname><given-names>W</given-names></name><name name-style="western"><surname>Freudenschuss</surname><given-names>M</given-names></name></person-group> (<year>2012</year>) <article-title>A new species of <italic><tp:taxon-name><tp:taxon-name-part taxon-name-part-type="genus">Menemerus</tp:taxon-name-part></tp:taxon-name></italic> from Pakistan (<tp:taxon-name><tp:taxon-name-part taxon-name-part-type="order">Araneae</tp:taxon-name-part></tp:taxon-name>: <tp:taxon-name><tp:taxon-name-part taxon-name-part-type="family">Salticidae</tp:taxon-name-part></tp:taxon-name>).</article-title><source>Genus</source><volume>23</volume>: <fpage>449</fpage>–<lpage>453</lpage>.</mixed-citation></ref><ref id="B12"><mixed-citation xmlns:xlink="http://www.w3.org/1999/xlink" xlink:type="simple"><person-group><name name-style="western"><surname>Chatterjee</surname><given-names>S</given-names></name><name name-style="western"><surname>Caleb</surname><given-names>JTD</given-names></name><name name-style="western"><surname>Tyagi</surname><given-names>K</given-names></name><name name-style="western"><surname>Kundu</surname><given-names>S</given-names></name><name name-style="western"><surname>Kumar</surname><given-names>V</given-names></name></person-group> (<year>2017</year>) <article-title>First report of <italic><tp:taxon-name><tp:taxon-name-part taxon-name-part-type="genus">Menemerus</tp:taxon-name-part><tp:taxon-name-part taxon-name-part-type="species">nigli</tp:taxon-name-part></tp:taxon-name></italic> (<tp:taxon-name><tp:taxon-name-part taxon-name-part-type="order">Araneae</tp:taxon-name-part></tp:taxon-name>: <tp:taxon-name><tp:taxon-name-part taxon-name-part-type="family">Salticidae</tp:taxon-name-part></tp:taxon-name>) from India.</article-title><source>Halteres</source><volume>8</volume>: <fpage>109</fpage>–<lpage>111</lpage>.</mixed-citation></ref><ref id="B3"><mixed-citation xmlns:xlink="http://www.w3.org/1999/xlink" xlink:type="simple"><person-group><name name-style="western"><surname>Bauer</surname><given-names>T</given-names></name><name name-style="western"><surname>Freudenschuss</surname><given-names>M</given-names></name><name name-style="western"><surname>Grabolle</surname><given-names>A</given-names></name></person-group> (<year>2015</year>) <article-title><italic><tp:taxon-name><tp:taxon-name-part taxon-name-part-type="genus">Plexippoides</tp:taxon-name-part><tp:taxon-name-part taxon-name-part-type="species">flavescens</tp:taxon-name-part></tp:taxon-name></italic> (O. Pickard-Cambridge, 1872) and <italic><tp:taxon-name><tp:taxon-name-part taxon-name-part-type="genus">Menemerus</tp:taxon-name-part><tp:taxon-name-part taxon-name-part-type="species">marginatus</tp:taxon-name-part></tp:taxon-name></italic> (Kroneberg, 1875), new records for Pakistan (<tp:taxon-name><tp:taxon-name-part taxon-name-part-type="order">Aranei</tp:taxon-name-part></tp:taxon-name>: <tp:taxon-name><tp:taxon-name-part taxon-name-part-type="family">Salticidae</tp:taxon-name-part></tp:taxon-name>).</article-title><source><tp:taxon-name><tp:taxon-name-part taxon-name-part-type="phylum">Arthropoda</tp:taxon-name-part></tp:taxon-name> Selecta</source><volume>24</volume>: <fpage>87</fpage>–<lpage>90</lpage>.</mixed-citation></ref><ref id="B34"><mixed-citation xmlns:xlink="http://www.w3.org/1999/xlink" xlink:type="simple"><person-group><name name-style="western"><surname>Wesołowska</surname><given-names>W</given-names></name></person-group> (<year>1999</year>) <article-title>A revision of the spider genus <italic><tp:taxon-name><tp:taxon-name-part taxon-name-part-type="genus">Menemerus</tp:taxon-name-part></tp:taxon-name></italic> in Africa (<tp:taxon-name><tp:taxon-name-part taxon-name-part-type="order">Araneae</tp:taxon-name-part></tp:taxon-name>: <tp:taxon-name><tp:taxon-name-part taxon-name-part-type="family">Salticidae</tp:taxon-name-part></tp:taxon-name>).</article-title><source>Genus</source><volume>10</volume>: <fpage>251</fpage>–<lpage>353</lpage>.</mixed-citation></ref></ref-list></tp:taxon-treatment>
