# Supplementary material for: New chrysilline and aelurilline jumping spiders from Pakistan (Araneae, Salticidae)
Source: Zookeys. 2018 Aug 30;(783):1–15. doi: 10.3897/zookeys.783.21985 (PMC6160842; doi:10.3897/zookeys.783.21985)
Supplement: XML Treatment for Stenaelurillus mardanicus [file zookeys.783.21985-treatment3.xml]

<!DOCTYPE tp:taxon-treatment
  PUBLIC "-//TaxonX//DTD Taxonomic Treatment Publishing DTD v0 20100105//EN" "tax-treatment-NSO.dtd">
<tp:taxon-treatment xmlns:tp="http://www.plazi.org/taxpub"><tp:treatment-meta><kwd-group><label>Taxon classification</label><kwd><named-content xmlns:xlink="http://www.w3.org/1999/xlink" content-type="kingdom">Animalia</named-content></kwd><kwd><named-content xmlns:xlink="http://www.w3.org/1999/xlink" content-type="order">Araneae</named-content></kwd><kwd><named-content xmlns:xlink="http://www.w3.org/1999/xlink" content-type="family">Salticidae</named-content></kwd></kwd-group><mixed-citation publication-type="journal"><person-group><name><surname>Ali</surname><given-names>Pir Asmat</given-names></name><name><surname>Maddison</surname><given-names>Wayne P.</given-names></name><name><surname>Zahid</surname><given-names>Muhammad</given-names></name><name><surname>Butt</surname><given-names>Abida</given-names></name></person-group><article-title>New chrysilline and aelurilline jumping spiders from Pakistan (<tp:taxon-name><tp:taxon-name-part taxon-name-part-type="order">Araneae</tp:taxon-name-part></tp:taxon-name>, <tp:taxon-name><tp:taxon-name-part taxon-name-part-type="family">Salticidae</tp:taxon-name-part></tp:taxon-name>)</article-title><source>Zookeys</source><day>30</day><month>8</month><year>2018</year><volume>2018</volume><issue>783</issue><fpage>1</fpage><lpage>15</lpage><pub-id pub-id-type="doi">10.3897/zookeys.783.21985</pub-id></mixed-citation></tp:treatment-meta><tp:nomenclature><tp:taxon-name>
                <tp:taxon-name-part taxon-name-part-type="genus" reg="Stenaelurillus">Stenaelurillus</tp:taxon-name-part>
                <tp:taxon-name-part taxon-name-part-type="species" reg="mardanicus">mardanicus</tp:taxon-name-part>
                <object-id xmlns:xlink="http://www.w3.org/1999/xlink" content-type="zoobank" xlink:type="simple">http://zoobank.org/37D0BD67-21A4-4CF1-9674-194A55E933C8</object-id>
              </tp:taxon-name><tp:taxon-authority>Ali &amp; Maddison</tp:taxon-authority><tp:taxon-status xmlns:xlink="http://www.w3.org/1999/xlink" xlink:type="simple">sp. n.</tp:taxon-status><xref ref-type="fig" rid="F3">Figs 14–21</xref><xref ref-type="fig" rid="F4">, 22–26</xref></tp:nomenclature><tp:treatment-sec sec-type="Holotype" id="SECID0ECAAG"><title>Holotype.</title><p>Male in <abbrev xmlns:xlink="http://www.w3.org/1999/xlink" xlink:title="Spencer Entomological Collection at the Beaty Biodiversity Museum, University of British Columbia" id="ABBRID0EIAAG" xlink:type="simple">UBC</abbrev> from Pakistan: Khyber Paktunkhwa: Mardan (Sarmalang), <named-content xmlns:xlink="http://www.w3.org/1999/xlink" content-type="dwc:verbatimCoordinates" xlink:type="simple"><named-content content-type="geo-json" specific-use="{&#34;type&#34;:&#34;Point&#34;,&#34;coordinates&#34;:[72.372000,34.374000]}" id="NCID0EPAAG" xlink:type="simple">34.374°N, 72.372°E</named-content></named-content>, 1443 m elevation, 10 August 2016, Pir Asmat Ali, foothills of mountains (specimen PAA#2016-08-101).</p></tp:treatment-sec><tp:treatment-sec sec-type="etymology" id="SECID0EUAAG"><title>Etymology.</title><p>Derived from the name of the district of the type locality.</p></tp:treatment-sec><tp:treatment-sec sec-type="diagnosis" id="SECID0EZAAG"><title>Diagnosis.</title><p>The embolus of <italic><tp:taxon-name><tp:taxon-name-part taxon-name-part-type="genus" reg="Stenaelurillus">S.</tp:taxon-name-part><tp:taxon-name-part taxon-name-part-type="species" reg="mardanicus">mardanicus</tp:taxon-name-part></tp:taxon-name></italic> is distinctive (Figs <xref ref-type="fig" rid="F3">18</xref>, <xref ref-type="fig" rid="F3">19</xref>), with a broad basal portion curving dorsally toward the cymbium then prolaterally, and a short terminal piece (with the opening) pointing distally. The embolus appears therefore as a hand, with the terminal piece like a thumb sticking up, and the basal portion like curved fingers. In ventral view, the base of the embolus appears as an embolar ledge (EL) (Figs <xref ref-type="fig" rid="F3">18</xref>, <xref ref-type="fig" rid="F3">19</xref>, <xref ref-type="fig" rid="F3">20</xref>, <xref ref-type="fig" rid="F3">21</xref>). An embolus of this shape is unique among known <italic><tp:taxon-name><tp:taxon-name-part taxon-name-part-type="genus" reg="Stenaelurillus">Stenaelurillus</tp:taxon-name-part></tp:taxon-name></italic>. Two species with a similar prolateral extension near the base of the embolus are <italic><tp:taxon-name><tp:taxon-name-part taxon-name-part-type="genus" reg="Stenaelurillus">S.</tp:taxon-name-part><tp:taxon-name-part taxon-name-part-type="species" reg="triguttatus">triguttatus</tp:taxon-name-part></tp:taxon-name></italic> Simon 1886 from Nepal, and <italic><tp:taxon-name><tp:taxon-name-part taxon-name-part-type="genus" reg="Stenaelurillus">S.</tp:taxon-name-part><tp:taxon-name-part taxon-name-part-type="species" reg="arambagensis">arambagensis</tp:taxon-name-part></tp:taxon-name></italic> (Biswas &amp; Biswas, 1992) from Pakistan, but in both of those species the extension points distally (<xref ref-type="bibr" rid="B35">Wesołowska 2014a</xref>; <xref ref-type="bibr" rid="B19">Logunov and Azarkina 2018</xref>) and at least in <italic><tp:taxon-name><tp:taxon-name-part taxon-name-part-type="genus" reg="Stenaelurillus">S.</tp:taxon-name-part><tp:taxon-name-part taxon-name-part-type="species" reg="arambagensis">arambagensis</tp:taxon-name-part></tp:taxon-name></italic> it is not part of the embolus, but rather of the functional tegulum (<xref ref-type="bibr" rid="B19">Logunov and Azarkina 2018</xref>: 20). The prolateral extension of <italic><tp:taxon-name><tp:taxon-name-part taxon-name-part-type="genus" reg="Stenaelurillus">S.</tp:taxon-name-part><tp:taxon-name-part taxon-name-part-type="species" reg="mardanicus">mardanicus</tp:taxon-name-part></tp:taxon-name></italic> is clearly part of the embolic division (Figs <xref ref-type="fig" rid="F3">18</xref>, <xref ref-type="fig" rid="F3">19</xref>, <xref ref-type="fig" rid="F3">20</xref>). <italic><tp:taxon-name><tp:taxon-name-part taxon-name-part-type="genus" reg="Stenaelurillus">Stenaelurillus</tp:taxon-name-part><tp:taxon-name-part taxon-name-part-type="species" reg="marusiki">marusiki</tp:taxon-name-part></tp:taxon-name></italic> Logunov, 2001 also has an embolar ledge, but the embolus tip is much longer and narrower. <italic><tp:taxon-name><tp:taxon-name-part taxon-name-part-type="genus" reg="Stenaelurillus">Stenaelurillus</tp:taxon-name-part><tp:taxon-name-part taxon-name-part-type="species" reg="gabrieli">gabrieli</tp:taxon-name-part></tp:taxon-name></italic> Prajapati, Murthappa, Sankaran &amp; Sebastian, 2016 from India also has a short distally-pointing embolus tip, but lacks the embolar ledge as in <italic><tp:taxon-name><tp:taxon-name-part taxon-name-part-type="genus" reg="Stenaelurillus">S.</tp:taxon-name-part><tp:taxon-name-part taxon-name-part-type="species" reg="mardanicus">mardanicus</tp:taxon-name-part></tp:taxon-name></italic>. The epigynum of <italic><tp:taxon-name><tp:taxon-name-part taxon-name-part-type="genus" reg="Stenaelurillus">S.</tp:taxon-name-part><tp:taxon-name-part taxon-name-part-type="species" reg="mardanicus">mardanicus</tp:taxon-name-part></tp:taxon-name></italic> resembles that of the African <italic><tp:taxon-name><tp:taxon-name-part taxon-name-part-type="genus" reg="Stenaelurillus">Stenaelurillus</tp:taxon-name-part><tp:taxon-name-part taxon-name-part-type="species" reg="mirabilis">mirabilis</tp:taxon-name-part></tp:taxon-name></italic> Wesołowska and Russell-Smith, 2000, with copulatory ducts relatively short, running from the small anteriorly-placed copulatory to join the spermathecae toward their posterior end (Figs <xref ref-type="fig" rid="F4">24</xref>, <xref ref-type="fig" rid="F4">25</xref>). <italic><tp:taxon-name><tp:taxon-name-part taxon-name-part-type="genus" reg="Stenaelurillus">S.</tp:taxon-name-part><tp:taxon-name-part taxon-name-part-type="species" reg="mirabilis">mirabilis</tp:taxon-name-part></tp:taxon-name></italic> differs, however, in having a long pocket along the posterior margin (<xref ref-type="bibr" rid="B39">Wesołowska and Russell-Smith 2000</xref>).</p><fig id="F3" position="float" orientation="portrait"><label>Figures 14–21.</label><caption><p><italic><tp:taxon-name><tp:taxon-name-part taxon-name-part-type="genus" reg="Stenaelurillus">Stenaelurillus</tp:taxon-name-part><tp:taxon-name-part taxon-name-part-type="species" reg="mardanicus">mardanicus</tp:taxon-name-part></tp:taxon-name></italic> sp. n., male paratype (specimen PAA#2015-07-154). <bold>14</bold> face <bold>15</bold> dorsal view <bold>16</bold> left palp, ventral view <bold>17</bold> left palp, retrolateral view <bold>18</bold> embolus of left palp, ventral view <bold>19</bold> embolus, dorsal view <bold>20</bold> embolus, retrolateral view <bold>21</bold> embolus, prolateral view. Scale bars: 0.1 mm. Abbreviations: E = embolus, El = embolar ledge. Figures <xref ref-type="fig" rid="F3">14–21</xref> are copyright ©2017 Pir Asmat Ali and Wayne Maddison, released under a Creative Commons Attribution (CC-BY) 3.0 license.</p></caption><graphic xmlns:xlink="http://www.w3.org/1999/xlink" xlink:href="zookeys-783-001-g003.jpg" position="float" orientation="portrait" xlink:type="simple" id="oo_225936.jpg"/></fig><fig id="F4" position="float" orientation="portrait"><label>Figures 22–26.</label><caption><p><italic><tp:taxon-name><tp:taxon-name-part taxon-name-part-type="genus" reg="Stenaelurillus">Stenaelurillus</tp:taxon-name-part><tp:taxon-name-part taxon-name-part-type="species" reg="mardanicus">mardanicus</tp:taxon-name-part></tp:taxon-name></italic> sp. n., Female paratypes (<bold>22</bold> and <bold>23</bold> of specimen PAA#2016-08-120 <bold>24–26</bold> of specimen PAA#2015-07-114), <bold>22</bold> body, dorsal view <bold>23</bold> face <bold>24</bold> epigynum, dorsal view <bold>25</bold> cleared epigynum, ventral view <bold>26</bold> cleared epigynum, dorsal view. Scale bars: 0.1 mm. Abbreviations: CO = copulatory opening, CD = copulatory duct, FD = fertilization duct, Sp = spermatheca. Figures <xref ref-type="fig" rid="F4">22–26</xref> are copyright ©2017 Pir Asmat Ali and Wayne Maddison, released under a Creative Commons Attribution (CC-BY) 3.0 license.</p></caption><graphic xmlns:xlink="http://www.w3.org/1999/xlink" xlink:href="zookeys-783-001-g004.jpg" position="float" orientation="portrait" xlink:type="simple" id="oo_225937.jpg"/></fig></tp:treatment-sec><tp:treatment-sec sec-type="description" id="SECID0ETJAG"><title>Description.</title><p><bold>Male</bold> (holotype and paratype PAA#2015-07-154, Pakistan: Khyber Paktunkhwa: Malakand, Palai <named-content xmlns:xlink="http://www.w3.org/1999/xlink" content-type="dwc:verbatimCoordinates" xlink:type="simple"><named-content content-type="geo-json" specific-use="{&#34;type&#34;:&#34;Point&#34;,&#34;coordinates&#34;:[72.089600,34.535300]}" id="NCID0E5JAG" xlink:type="simple">34.5353°N, 72.0896°E</named-content></named-content> 841 m elev. 12 July 2015 Pir Asmat Ali; measurements from that paratype): <italic>Measurements</italic>. Carapace length 2.50, width 1.97. height 1.10. ocular area widest at <abbrev xmlns:xlink="http://www.w3.org/1999/xlink" xlink:title="Anterior eye row" id="ABBRID0EFKAG" xlink:type="simple">AER</abbrev>; AE length 1.61, <abbrev xmlns:xlink="http://www.w3.org/1999/xlink" xlink:title="posterior median eyes" id="ABBRID0EJKAG" xlink:type="simple">PME</abbrev> width 1.40, <abbrev xmlns:xlink="http://www.w3.org/1999/xlink" xlink:title="Posterior lateral eyes" id="ABBRID0ENKAG" xlink:type="simple">PLE</abbrev> 1.55. Abdomen length 1.79, width 1.48. Leg I: coxa 0.35, trochanter 0.30, femur 1.17, patella 0.35, tibia 0.55, metatarsus 0.50, tarsus 0.43. Leg II: coxa 0.43, trochanter 0.30, femur 1.05, patella 0.55; tibia 0.63; metatarsus 0.60; tarsus 0.41. Leg III: coxa 0.49; trochanter 0.51, femur 1.50, patella 0.65, tibia 0.92, metatarsus 1.31, tarsus 0.65. Leg IV: coxa 0.90, trochanter 0.41, femur 1.77, patella 0.74, tibia 1.34, metatarsus 1.31, tarsus 0.65.</p><p><italic>Structure</italic>. Carapace elevated at cephalic region, sloping gently down in thoracic region then abruptly before the posterior margin. Cheliceral retromargin with one long tooth; promargin with two teeth. Leg I short. Abdomen square at anterior, widest at middle and narrowing toward anal tubercle. Palp tibia swollen and having two apophyses, ventral one (somewhat hidden) and the <abbrev xmlns:xlink="http://www.w3.org/1999/xlink" xlink:title="retrolateral tibial apophysis" id="ABBRID0EVKAG" xlink:type="simple">RTA</abbrev>. Cymbium wide at middle. Embolus as described in diagnosis, with a basal curved portion and a short, distally-pointing tip.</p><p><italic>Colour</italic>. Carapace brown with black hairs except for a broad bands laterally along lower margin that are paler and with white hairs, and narrow longitudinal bands dorsally of white hairs just medial to the <abbrev xmlns:xlink="http://www.w3.org/1999/xlink" xlink:title="Posterior lateral eyes" id="ABBRID0E4KAG" xlink:type="simple">PLE</abbrev> and extending from <abbrev xmlns:xlink="http://www.w3.org/1999/xlink" xlink:title="posterior median eyes" id="ABBRID0EBLAG" xlink:type="simple">PME</abbrev> to the thorax; brown recumbent hairs with black bristles in the ocular area. Lateral white bands extend onto clypeus, which is pale and with a mix of long white and some brown hairs. Chelicerae pale with long white hairs. Sternum pale; labium pale brown and paler anteriorly; maxilla pale brown; palp yellow; femur with long white hairs, cymbium brown and having black bristles and scales. First leg is darkest, with whitish yellow tarsus. Other legs pale with dark stains and black hairs, except ventral coxa of leg III and IV which are pale whitish. Front of abdomen square, with long grey bristles. Abdomen black above, with sub-basal transverse band of white hairs, and with three whitish pale spots: a pair near the middle and a single smaller posterior spot. Sides of abdomen with scattered pale hairs and black hairs. Venter pale with grey hairs. Spinnerets yellow with grey hairs.</p><p>Female (paratype, specimen PAA#2015-07-114, Pakistan: Khyber Paktunkhwa: Mardan (Baroch), <named-content xmlns:xlink="http://www.w3.org/1999/xlink" content-type="dwc:verbatimCoordinates" xlink:type="simple"><named-content content-type="geo-json" specific-use="{&#34;type&#34;:&#34;Point&#34;,&#34;coordinates&#34;:[72.384000,34.381000]}" id="NCID0EKLAG" xlink:type="simple">34.381°N, 72.384°E</named-content></named-content>, elev. 1021 m elevation, 21 July 2015, Pir Asmat Ali, mountain edges): Measurements: Carapace length 2.63, width 2.03, height 1.30. Ocular area length 0.84, width 1.50, <abbrev xmlns:xlink="http://www.w3.org/1999/xlink" xlink:title="Posterior lateral eyes" id="ABBRID0EPLAG" xlink:type="simple">PLE</abbrev> width 1.50, <abbrev xmlns:xlink="http://www.w3.org/1999/xlink" xlink:title="posterior median eyes" id="ABBRID0ETLAG" xlink:type="simple">PME</abbrev> width 1.41, AE 1.59. Abdomen length 2.63, width 1.88. Leg I: coxa 0.47, trochanter 0.37, femur 1.41, patella 0.65, tibia 0.65, metatarsus 0.37, tarsus 0.47. Leg II: coxa 0.47, trochanter 0.37, femur 1.12, patella 0.65, tibia 0.65, metatarsus 0.57, tarsus 0.37. Leg III: coxa 0.75, trochanter 0.55, femur 1.78, patella 0.74, tibia 1.22, metatarsus 1.41, tarsus 0.75. Leg IV: coxa 0.93, trochanter 0.47, femur 1.97, patella 0.84, tibia 1.50, metatarsus 1.41, tarsus 0.75.</p><p><italic>Structure</italic>. Carapace elevated at cephalic region, sloping laterally and posteriorly in thoracic region. Chelicera with one long retromarginal tooth; promargin with two teeth. Leg I strong and short. Abdomen square at anterior, widening toward the posterior, then narrowing toward anal tubercle. Epigynum (Figs <xref ref-type="fig" rid="F4">24</xref>, <xref ref-type="fig" rid="F4">25</xref>) with a central pocket displaced slightly forward from the epigastric furrow. Copulatory openings are small, anterior. Copulatory ducts proceed from the openings toward the posterior to join the spermathecae, widening as they go. Spermathecae wide and round; fertilization ducts long and wide.</p><p><italic>Colour</italic>. Carapace marked similarly to male: brown, with broad bands laterally along lower margin that are paler and with white hairs, and narrow longitudinal bands dorsally of white hairs just inside the <abbrev xmlns:xlink="http://www.w3.org/1999/xlink" xlink:title="Posterior lateral eyes" id="ABBRID0EHMAG" xlink:type="simple">PLE</abbrev> and extending from <abbrev xmlns:xlink="http://www.w3.org/1999/xlink" xlink:title="posterior median eyes" id="ABBRID0ELMAG" xlink:type="simple">PME</abbrev> to the thorax. Ocular area black with recumbent brown hairs and bristles. Lateral white bands become narrower as they extend onto clypeus, which is pale and with a mix of white and brown long hairs. Chelicerae pale, with many white hairs and a few scattered black ones. All legs pale with dark markings and black hairs except ventral coxae of leg III and IV which are pale. Sternum pale; labium brown; maxillae pale brown with paler tips. Front of abdomen square, with long grey bristles. Abdomen black with a pair of white spots just posterior to the middle. Sides with pale band extending to the spinnerets. Venter pale yellow with scattered grey hairs. Spinnerets yellow with grey hairs.</p></tp:treatment-sec><tp:treatment-sec sec-type="remarks" id="SECID0EPMAG"><title>Remark.</title><p>All observed females had epigynal plugs.</p></tp:treatment-sec><tp:treatment-sec sec-type="habitat" id="SECID0EUMAG"><title>Habitat.</title><p>Specimens were found on mountain edges.</p></tp:treatment-sec><tp:treatment-sec sec-type="material" id="SECID0EZMAG"><title>Additional material examined.</title><p>The following, all paratypes: Same data as holotype (female specimen PAA#2016-08-120, and 3 additional males); Pakistan: Khyber Paktunkhwa: Manzari baba (Malakand), <named-content xmlns:xlink="http://www.w3.org/1999/xlink" content-type="dwc:verbatimCoordinates" xlink:type="simple"><named-content content-type="geo-json" specific-use="{&#34;type&#34;:&#34;Point&#34;,&#34;coordinates&#34;:[71.720000,34.510000]}" id="NCID0ECNAG" xlink:type="simple">34.51°N, 71.72°E</named-content></named-content>, elev. 2013 m, 13 July 2015, Pir Asmat Ali, mountain edges (1 female specimen PAA#2015-07-165); Pakistan: Khyber Paktunkhwa: Mardan, <named-content xmlns:xlink="http://www.w3.org/1999/xlink" content-type="dwc:verbatimCoordinates" xlink:type="simple"><named-content content-type="geo-json" specific-use="{&#34;type&#34;:&#34;Point&#34;,&#34;coordinates&#34;:[72.382000,34.354000]}" id="NCID0EKNAG" xlink:type="simple">34.354°N, 72.382°E</named-content></named-content>, elev. 1430 m, 10 Aug 2016, Pir Asmat Ali (10 males, 2 females, 2 juveniles); Pakistan: Khyber Paktunkhwa: Alizai (Hangu), <named-content xmlns:xlink="http://www.w3.org/1999/xlink" content-type="dwc:verbatimCoordinates" xlink:type="simple"><named-content content-type="geo-json" specific-use="{&#34;type&#34;:&#34;Point&#34;,&#34;coordinates&#34;:[71.280000,33.580000]}" id="NCID0ESNAG" xlink:type="simple">33.58°N, 71.28°E</named-content></named-content>, elev. 1678 m, 27 July 2015, Pir Asmat Ali, foothills of mountains (female specimen PAA#2015-07-087).</p></tp:treatment-sec><ref-list><ref id="B35"><mixed-citation xmlns:xlink="http://www.w3.org/1999/xlink" xlink:type="simple"><person-group><name name-style="western"><surname>Wesołowska</surname><given-names>W</given-names></name></person-group> (<year>2014a</year>) <article-title>A review of the Asian species of the spider genus <italic><tp:taxon-name><tp:taxon-name-part taxon-name-part-type="genus">Stenaelurillus</tp:taxon-name-part></tp:taxon-name></italic> (<tp:taxon-name><tp:taxon-name-part taxon-name-part-type="order">Araneae</tp:taxon-name-part></tp:taxon-name>: <tp:taxon-name><tp:taxon-name-part taxon-name-part-type="family">Salticidae</tp:taxon-name-part></tp:taxon-name>).</article-title><source>Oriental Insects,</source><volume>47</volume>: <fpage>246</fpage>–<lpage>254</lpage>. <ext-link xlink:type="simple" ext-link-type="doi" xlink:href="10.1080/00305316.2013.871823">https://doi.org/10.1080/00305316.2013.871823</ext-link></mixed-citation></ref><ref id="B19"><mixed-citation xmlns:xlink="http://www.w3.org/1999/xlink" xlink:type="simple"><person-group><name name-style="western"><surname>Logunov</surname><given-names>DV</given-names></name><name name-style="western"><surname>Azarkina</surname><given-names>GN</given-names></name></person-group> (<year>2018</year>) <article-title>Redefinition and partial revision of the genus <italic><tp:taxon-name><tp:taxon-name-part taxon-name-part-type="genus">Stenaelurillus</tp:taxon-name-part></tp:taxon-name></italic> Simon, 1886 (<tp:taxon-name><tp:taxon-name-part taxon-name-part-type="class">Arachnida</tp:taxon-name-part></tp:taxon-name>, <tp:taxon-name><tp:taxon-name-part taxon-name-part-type="order">Araneae</tp:taxon-name-part></tp:taxon-name>, <tp:taxon-name><tp:taxon-name-part taxon-name-part-type="family">Salticidae</tp:taxon-name-part></tp:taxon-name>).</article-title><source>European Journal of Taxonomy</source><volume>430</volume>: <fpage>1</fpage>–<lpage>126</lpage>. <ext-link xlink:type="simple" ext-link-type="doi" xlink:href="10.5852/ejt.2018.430">https://doi.org/10.5852/ejt.2018.430</ext-link></mixed-citation></ref><ref id="B39"><mixed-citation xmlns:xlink="http://www.w3.org/1999/xlink" xlink:type="simple"><person-group><name name-style="western"><surname>Wesołowska</surname><given-names>W</given-names></name><name name-style="western"><surname>Russell-Smith</surname><given-names>A</given-names></name></person-group> (<year>2000</year>) <article-title>Jumping spiders from Mkomazi Game Reserve in Tanzania (<tp:taxon-name><tp:taxon-name-part taxon-name-part-type="order">Araneae</tp:taxon-name-part></tp:taxon-name><tp:taxon-name><tp:taxon-name-part taxon-name-part-type="family">Salticidae</tp:taxon-name-part></tp:taxon-name>).</article-title><source>Tropical Zoology</source><volume>13</volume>: <fpage>11</fpage>–<lpage>127</lpage>. <ext-link xlink:type="simple" ext-link-type="doi" xlink:href="10.1080/03946975.2000.10531126">https://doi.org/10.1080/03946975.2000.10531126</ext-link></mixed-citation></ref></ref-list></tp:taxon-treatment>
